# Supplementary material for: WASH activation controls endosomal recycling and EGFR and Hippo signaling during tumor-suppressive cell competition
Source: Nat Commun. 2022 Oct 21;13:6243. doi: 10.1038/s41467-022-34067-1 (PMC9587002; doi:10.1038/s41467-022-34067-1)
Supplement: Supplementary file 3 — Source Data [file 41467_2022_34067_MOESM3_ESM.xlsx]

## Sheet: Fig.1e
	Fig. 1e						Table analyzed			Table analyzed			Table analyzed
	Total GFP+ area (%)
n=number of eye discs	12	10	10	13			scrib-/-Ptp10DRNAi			scrib-/-Ptp10DRNAiBtk29AK554M			scrib-/-Ptp10DRNAiBtk29ARNAi
	scrib-/-	scrib-/-Ptp10DRNAi	scrib-/-Ptp10DRNAiBtk29AK554M	scrib-/-Ptp10DRNAiBtk29ARNAi			vs,			vs,			vs,
	10.5318	77.3523	21.9418	18.7634			scrib-/-			scrib-/-Ptp10DRNAi			scrib-/-Ptp10DRNAi
	10.9971	28.5013	13.5791	20.5515
	9.96722	71.5328	17.8309	21.7152			Mann Whitney test			Mann Whitney test			Mann Whitney test
	4.62451	22.4426	16.0854	20.5067			P value	<0,0001		P value	<0,0001		P value	0.0011
	15.6722	20.4747	18.1003	20.0666			Exact or approximate P value?	Exact		Exact or approximate P value?	Exact		Exact or approximate P value?	Exact
	15.8336	22.068	19.5528	14.4269			P value summary	****		P value summary	****		P value summary	**
	9.30345	31.738	9.51077	19.0753			Significantly different (P < 0.05)?	Yes		Significantly different (P < 0.05)?	Yes		Significantly different (P < 0.05)?	Yes
	10.8282	23.024	12.2899	18.9289			One- or two-tailed P value?	Two-tailed		One- or two-tailed P value?	Two-tailed		One- or two-tailed P value?	Two-tailed
	7.77411	22.74	20.3081	20.6269			Sum of ranks in column A,B	78 , 175		Sum of ranks in column B,C	154 , 56		Sum of ranks in column B,D	170 , 106
	6.91956	28.206	19.3521	22.4702			Mann-Whitney U	0		Mann-Whitney U	1		Mann-Whitney U	15
	13.805			24.1833
	17.96			14.5526			Difference between medians			Difference between medians			Difference between medians
				22.5673			Median of column A	10,68, n=12		Median of column B	25,62, n=10		Median of column B	25,62, n=10
							Median of column B	25,62, n=10		Median of column C	17,97, n=10		Median of column D	20,51, n=13
							Difference: Actual	14.94		Difference: Actual	-7.649		Difference: Actual	-5.108
Average	11.18	34.81	16.86	19.88			Difference: Hodges-Lehmann	15.2		Difference: Hodges-Lehmann	-9.787		Difference: Hodges-Lehmann	-7.151
Standard Deviation	3.966	21.23	3.943	2.86

## Sheet: Fig. 1i
	Fig. 1i
	Total GFP+ area (%)						Table Analyzed			Table Analyzed
n=number of eye discs	17	11	9
	scrib-/-Ptp10DRNAi	scrib-/-Ptp10DRNAi WASHRNAI	scrib-/-Ptp10DRNAi WASHY273F				scrib-/-Ptp10DRNAi WASHRNAi			scrib-/-Ptp10DRNAi WASHY273F
	86.6849	86.1866	21.7434				vs.			vs.
	26.2776	25.7738	14.2418				scrib-/-Ptp10DRNAi			scrib-/-Ptp10DRNAi
	26.0682	20.2102	16.2705
	33.2945	29.0237	21.6617				Mann Whitney test			Mann Whitney test
	27.1879	24.5507	29.507				P value	0.0077		P value	0.0001
	34.5638	68.0358	19.3107				Exact or approximate P value?	Exact		Exact or approximate P value?	Exact
	93.5937	31.9842	25.8332				P value summary	**		P value summary	***
	89.5948	27.7192	49.2088				Significantly different (P < 0.05)?	Yes		Significantly different (P < 0.05)?	Yes
	71.0482	29.5065	25.3599				One- or two-tailed P value?	Two-tailed		One- or two-tailed P value?	Two-tailed
	91.1255	30.5439					Sum of ranks in column A,B	302 , 104		Sum of ranks in column A,C	295 , 56
	91.7949	36.0895					Mann-Whitney U	38		Mann-Whitney U	11
	44.4892
	44.4892						Difference between medians			Difference between medians
	49.1568						Median of column A	71,05, n=17		Median of column A	71,05, n=17
	99.2174						Median of column B	29,51, n=11		Median of column C	21,74, n=9
	93.4587						Difference: Actual	-41.54		Difference: Actual	-49.3
	74.2288						Difference: Hodges-Lehmann	-20.13		Difference: Hodges-Lehmann	-41.54
Mean	63.31	37.24	24.79
Std. Deviation	28.3	20.54	10.33

## Sheet: Fig.1j
	Fig. 1j				Table Analyzed
	Total GFP+ area (%)
n=number of eye discs	12	22			scrib-/- WASHY273D
	scrib-/-	scrib-/- WASHY273D			vs,
	13.9503	24.7276			scrib-/-
	13.2127	25.0805
	15.949	24.0492			Mann Whitney test
	16.1345	74.4597			P value	<0,0001
	23.2982	80.6637			Exact or approximate P value?	Exact
	12.8099	24.8962			P value summary	****
	20.9671	33.7193			Significantly different (P < 0.05)?	Yes
	10.4312	33.9623			One- or two-tailed P value?	Two-tailed
	14.2744	27.3879			Sum of ranks in column A,C	78 , 517
	12.6889	26.0132			Mann-Whitney U	0
	18.344	25.2849
	15.6721	83.5973			Difference between medians
		87.0438			Median of column A	14,97, n=12
		91.482			Median of column C	35,96, n=22
		73.9251			Difference: Actual	20.98
		88.4831			Difference: Hodges-Lehmann	21.21
		24.3812
		37.9507
		71.2057
		25.57
		71.9095
		66.1911
Mean	15.64	51
Std. Deviation	3.682	26.87

## Sheet: Fig.2d
	Fig. 2d								Table Analyzed			Table Analyzed
	Total GFP+ area (%)
n=number of eye discs	15	10	21	12	20	13			scrib-/- Ptp10DRNAiUAS-wts			scrib-/-WASHY273DUAS-wts
	scrib-/-	scrib-/- UAS-wts	scrib-/- Ptp10DRNAi	scrib-/- Ptp10DRNAiUAS-wts	scrib-/-WASHY273D	scrib-/-WASHY273DUAS-wts			vs,			vs,
	14.8087	12.6005	29.8671	11.2221	33.7136	11.9133			scrib-/- Ptp10DRNAi			scrib-/-WASHY273D
	9.21165	16.1297	29.5869	11.0519	28.107	19.0788
	13.144	15.843	28.7075	10.6812	25.9415	13.8797			Mann Whitney test			Mann Whitney test
	9.93016	14.0168	29.8613	14.5114	26.1421	21.4628			P value	<0,0001		P value	<0,0001
	13.3598	10.9938	31.248	15.8926	26.4486	11.3032			Exact or approximate P value?	Exact		Exact or approximate P value?	Exact
	13.6673	9.82327	27.1829	12.5346	30.44	11.786			P value summary	****		P value summary	****
	12.1248	14.6156	22.9356	10.9099	20.8576	19.9643			Significantly different (P < 0.05)?	Yes		Significantly different (P < 0.05)?	Yes
	8.51129	12.3597	36.7265	15.5242	19.2856	7.89608			One- or two-tailed P value?	Two-tailed		One- or two-tailed P value?	Two-tailed
	11.093	11.4778	30.8676	13.6214	18.7212	11.5464			Sum of ranks in column C,D	483 , 78		Sum of ranks in column E,F	461 , 100
	15.7858	14.4153	24.1642	10.7987	19.0678	14.5699			Mann-Whitney U	0		Mann-Whitney U	9
	12.1099		29.7313	15.2457	24.2874	14.9346
	6.27349		23.4452	7.51351	21.6372	5.60541			Difference between medians			Difference between medians
	10.3847		23.3892		31.9503	16.5271			Median of column C	28,71, n=21		Median of column E	26,04, n=20
	12.3193		33.9361		32.9094				Median of column D	11,88, n=12		Median of column F	13,88, n=13
	11.5016		20.6651		24.6233				Difference: Actual	-16.83		Difference: Actual	-12.16
			20.6651		22.8357				Difference: Hodges-Lehmann	-15.19		Difference: Hodges-Lehmann	-12.02
			29.1845		31.6399
			25.9827		26.446
			31.4755		35.7763
			26.1005		22.8211
			23.0049
Mean	11.62	13.23	27.56	12.46	26.18	13.88
Std. Deviation	2.49	2.108	4.335	2.537	5.183	4.608

## Sheet: Fig.2e
	Fig. 2d								Table Analyzed			Table Analyzed
	Total GFP+ area (%)
n=number of eye discs	7	14	5	11	8	12			scrib-/-Ptp10DRNAiUAS-DrICE			scrib-/-WASHY273DUAS-DrICE
	scrib-/-	scrib-/-UAS-DrICE	scrib-/-Ptp10DRNAi	scrib-/-Ptp10DRNAiUAS-DrICE	scrib-/-WASHY273D	scrib-/-WASHY273DUAS-DrICE			vs,			vs,
	10.5318	33.4976	77.3523	11.802	72.9199	11.6654			scrib-/-Ptp10DRNAi			scrib-/-WASHY273D
	10.9971	26.7084	28.5013	16.7335	34.8954	9.70083
	9.96722	15.3376	71.5328	8.4184	74.8996	8.10791			Mann Whitney test			Mann Whitney test
	4.62451	16.0577	22.4426	19.2015	27.577	7.3457			P value	0.0192		P value	<0,0001
	15.6722	25.3406	20.4747	15.6396	31.6412	12.4802			Exact or approximate P value?	Exact		Exact or approximate P value?	Exact
	15.8336	19.2002		16.5728	78.5399	14.349			P value summary	*		P value summary	****
	9.30345	16.601		17.1013	78.3716	11.3228			Significantly different (P < 0.05)?	Yes		Significantly different (P < 0.05)?	Yes
		17.2866		60.623	85.2242	17.4452			One- or two-tailed P value?	Two-tailed		One- or two-tailed P value?	Two-tailed
		23.5849		53.5686		13.7232			Sum of ranks in column C,D	63 , 73		Sum of ranks in column E,F	132 , 78
		19.7924		19.3711		12.4105			Mann-Whitney U	7		Mann-Whitney U	0
		22.2861		20.7995		18.7566
		15.3562				18.144			Difference between medians			Difference between medians
		19.4431							Median of column C	28,5, n=5		Median of column E	73,91, n=8
		13.3931							Median of column D	17,1, n=11		Median of column F	12,45, n=12
									Difference: Actual	-11.4		Difference: Actual	-61.46
									Difference: Hodges-Lehmann	-11.77		Difference: Hodges-Lehmann	-60.42
Mean	10.99	20.28	44.06	23.62	60.51	12.95
Std. Deviation	3.873	5.513	27.97	16.99	24.47	3.738

## Sheet: Fig.2f
	Fig. 2f									Table Analyzed			Table Analyzed			Table Analyzed	Data 1		Table Analyzed	Data 1
	Total GFP+ area (%)
n=number of eye discs	9	13	7	16	12	16	16			scrib-/-WASHY273DArp2RNAi			scrib-/-WASHY273D Arp3RNAi			scrib-/-Ptp10DRNAiArp2RNAi			scrib-/-Ptp10DRNAiArp3RNAi
	scrib-/-	scrib-/-WASHY273D	scrib-/-WASHY273DArp2RNAi	scrib-/-WASHY273D Arp3RNAi	scrib-/-Ptp10DRNAi	scrib-/-Ptp10DRNAiArp2RNAi	scrib-/-Ptp10DRNAiArp3RNAi			vs,			vs,			vs,			vs,
	18.4432	87.9373	23.8486	17.6789	67.7755	12.6811	7.36458			scrib-/-WASHY273D			scrib-/-WASHY273D			scrib-/-Ptp10DRNAi			scrib-/-Ptp10DRNAi
	19.042	35.9933	22.4386	25.7267	36.0186	18.6735	14.8335
	20.0836	83.5117	23.5097	29.2649	52.8026	16.8442	5.89103			Mann Whitney test			Mann Whitney test			Mann Whitney test			Mann Whitney test
	16.884	30.2366	19.1479	23.7047	27.8067	13.7512	10.7986			P value	0.0001		P value	<0,0001		P value	<0,0001		P value	<0,0001
	16.701	35.2475	19.559	15.804	99.5094	4.88607	7.81694			Exact or approximate P value?	Exact		Exact or approximate P value?	Exact		Exact or approximate P value?	Exact		Exact or approximate P value?	Exact
	14.6717	29.9658	22.4172	15.9203	20.9691	7.78893	11.7819			P value summary	***		P value summary	****		P value summary	****		P value summary	****
	15.3623	28.6226	19.7401	17.7885	20.9213	17.7244	6.48623			Significantly different (P < 0.05)?	Yes		Significantly different (P < 0.05)?	Yes		Significantly different (P < 0.05)?	Yes		Significantly different (P < 0.05)?	Yes
	17.5856	32.2266		16.3421	77.3523	15.2732	5.16312			One- or two-tailed P value?	Two-tailed		One- or two-tailed P value?	Two-tailed		One- or two-tailed P value?	Two-tailed		One- or two-tailed P value?	Two-tailed
	17.6387	23.3855		19.0715	28.5013	9.13598	8.50524			Sum of ranks in column B,D	180 , 30		Sum of ranks in column B,E	293 , 142		Sum of ranks in column F,H	270 , 136		Sum of ranks in column F,I	270 , 136
		28.4728		9.74838	71.5328	11.0227	4.91902			Mann-Whitney U	2		Mann-Whitney U	6		Mann-Whitney U	0		Mann-Whitney U	0
		82.3507		14.5715	22.4426	14.133	10.3344
		28.5186		11.8328	20.4747	18.3114	11.4065			Difference between medians			Difference between medians			Difference between medians			Difference between medians
		29.2935		18.2947		18.2759	10.682			Median of column B	30,24, n=13		Median of column B	30,24, n=13		Median of column F	32,26, n=12		Median of column F	32,26, n=12
				13.4895		10.7768	14.1629			Median of column D	22,42, n=7		Median of column E	16,13, n=16		Median of column H	13,94, n=16		Median of column I	9,237, n=16
				14.6689		17.7144	7.63178			Difference: Actual	-7.819		Difference: Actual	-14.11		Difference: Actual	-18.32		Difference: Actual	-23.02
				5.67154		9.89073	9.96789			Difference: Hodges-Lehmann	-9.809		Difference: Hodges-Lehmann	-15.84		Difference: Hodges-Lehmann	-18.92		Difference: Hodges-Lehmann	-23.11
Mean	17.38	42.75	21.52	16.85	45.51	13.56	9.234
Std. Deviation	1.711	24.09	1.986	5.845	27.33	4.291	3.007

## Sheet: Fig. 3d
	Fig.3d					Table Analyzed			Table Analyzed
	Quantification of Capicua signal (Ratio of GFP positive/GFP negative clones)
n=number of clones	9	24	16			scrib-/- Ptp10DRNAi			scrib-/- WASHY273D
	scrib-/-	scrib-/- Ptp10DRNAi	scrib-/- WASHY273D			vs,			vs,
	1.0936	0.936428	0.93182			scrib-/-			scrib-/-
	0.961223	0.604169	0.77335
	0.922535	0.543571	0.702936			Mann Whitney test			Mann Whitney test
	0.932701	0.63665	0.707209			P value	<0,0001		P value	0.0013
	1.04335	0.856829	0.765279			Exact or approximate P value?	Exact		Exact or approximate P value?	Exact
	1.19649	0.676541	0.949203			P value summary	****		P value summary	**
	1.04705	0.505974	0.933412			Significantly different (P < 0.05)?	Yes		Significantly different (P < 0.05)?	Yes
	0.947278	0.81245	0.949203			One- or two-tailed P value?	Two-tailed		One- or two-tailed P value?	Two-tailed
	0.947278	0.782503	0.933412			Sum of ranks in column A,B	259 , 302		Sum of ranks in column A,C	171 , 154
		0.744305	0.60925			Mann-Whitney U	2		Mann-Whitney U	18
		0.671337	0.976544
		0.761631	0.667017			Difference between medians			Difference between medians
		0.837095	0.911652			Median of column A	0,9612, n=9		Median of column A	0,9612, n=9
		0.676989	0.848197			Median of column B	0,679, n=24		Median of column C	0,8108, n=16
		0.81517	0.490346			Difference: Actual	-0.2822		Difference: Actual	-0.1504
		0.557573	0.571526			Difference: Hodges-Lehmann	-0.2981		Difference: Hodges-Lehmann	-0.1974
		0.603999
		0.588338
		0.635582
		0.827776
		0.681109
		0.452952
		0.84679
		0.79769
Mean	1.01	0.7022	0.795
Std. Deviation	0.09228	0.1268	0.156

## Sheet: Fig. 4p
	Fig. 4p
	Total GFP+ area (%)					Table Analyzed			Table Analyzed
n=number of eye discs	14	13	9
	scrib-/-	scrib-/- Vps29RNAi	scrib-/-Vps26RNAi			scrib-/- Vps29RNAi			scrib-/-Vps26RNAi
	18.2381	26.4259	25.5663			vs,			vs,
	19.8218	15.1128	17.7685			scrib-/-			scrib-/-
	15.0715	31.0428	21.3247
	9.84887	23.7438	19.5722			Mann Whitney test			Mann Whitney test
	18.0429	18.6266	18.3091			P value	<0,0001		P value	0.0009
	14.3442	31.4206	23.283			Exact or approximate P value?	Exact		Exact or approximate P value?	Exact
	19.5379	26.5826	14.8281			P value summary	****		P value summary	***
	11.4363	19.9557	19.7418			Significantly different (P < 0.05)?	Yes		Significantly different (P < 0.05)?	Yes
	13.3542	22.113	22.302			One- or two-tailed P value?	Two-tailed		One- or two-tailed P value?	Two-tailed
	10.4792	16.7062				Sum of ranks in column A,B	115 , 263		Sum of ranks in column A,H	118 , 158
	12.332	32.5452				Mann-Whitney U	10		Mann-Whitney U	13
	13.0123	26.0784
	10.4272	29.854				Difference between medians			Difference between medians
	9.94993					Median of column A	13,18, n=14		Median of column A	13,18, n=14
						Median of column B	26,08, n=13		Median of column H	19,74, n=9
						Difference: Actual	12.9		Difference: Actual	6.559
Mean	13.99	24.63	20.3			Difference: Hodges-Lehmann	11.38		Difference: Hodges-Lehmann	6.645
Std. Deviation	3.613	5.807	3.218

## Sheet: Fig. 4q
	Fig.4q
	Quantification of Capicua signal (Ratio of GFP positive/GFP negative clones)					Table Analyzed			Table Analyzed
n=number of clones	16	15	23
	scrib-/-	scrib-/- Vps29RNAi	scrib-/- Vps26RNAi			scrib-/- Vps29RNAi			scrib-/- Vps26RNAi
	1.11506	0.9404	0.735924			vs,			vs,
	1.03096	0.854515	0.749396			scrib-/-			scrib-/-
	0.841958	0.627181	0.551376
	0.7027	0.807031	0.773626			Mann Whitney test			Mann Whitney test
	1.03089	0.729849	0.774699			P value	0.0006		P value	<0,0001
	1.22525	0.865857	0.699769			Exact or approximate P value?	Exact		Exact or approximate P value?	Exact
	1.00038	0.901168	0.811564			P value summary	***		P value summary	****
	0.960631	0.860807	0.92461			Significantly different (P < 0.05)?	Yes		Significantly different (P < 0.05)?	Yes
	1.01529	0.76713	0.7449			One- or two-tailed P value?	Two-tailed		One- or two-tailed P value?	Two-tailed
	0.889743	0.995056	0.866972			Sum of ranks in column A,B	339 , 157		Sum of ranks in column A,C	476 , 304
	1.19788	0.83221	0.771971			Mann-Whitney U	37		Mann-Whitney U	28
	0.825453	0.774092	0.784377
	0.998711	0.901203	0.834277			Difference between medians			Difference between medians
	1.08045	0.747735	0.883306			Median of column A	1,008, n=16		Median of column A	1,008, n=16
	0.985425	0.884866	0.81348			Median of column B	0,8545, n=15		Median of column C	0,7747, n=23
	1.1974		0.7873			Difference: Actual	-0.1533		Difference: Actual	-0.2331
			0.867271			Difference: Hodges-Lehmann	-0.1755		Difference: Hodges-Lehmann	-0.2463
			0.583139
			0.582789
			0.821886
			0.502238
			0.841639
			0.625027
Mean	1.006	0.8326	0.7535
Std. Deviation	0.1433	0.09291	0.1134

## Sheet: Fig. 4r
	Fig. 4r					Table Analyzed			Table Analyzed
	Total GFP+ area (%)
n=number of eye discs	22	24	23			scrib-/- SNX17RNAi			scrib-/- SNX27RNAi
	scrib-/-	scrib-/- SNX17RNAi	scrib-/- SNX27RNAi			vs,			vs,
	17.423	39.341	21.086			scrib-/-			scrib-/-
	21.388	28.131	23.191
	21.145	28.735	21.289			Mann Whitney test			Mann Whitney test
	21.085	26.669	31.525			P value	<0,0001		P value	0.0003
	22.264	19.744	29.034			Exact or approximate P value?	Exact		Exact or approximate P value?	Exact
	21.11	30.56	42.819			P value summary	****		P value summary	***
	18.48	36.696	25.044			Significantly different (P < 0.05)?	Yes		Significantly different (P < 0.05)?	Yes
	22.807	41.798	24.01			One- or two-tailed P value?	Two-tailed		One- or two-tailed P value?	Two-tailed
	21.684	34.254	21.396			Sum of ranks in column A,B	300 , 781		Sum of ranks in column A,C	352 , 683
	26.589	45.093	21.128			Mann-Whitney U	47		Mann-Whitney U	99
	29.46	22.615	37.212
	11.152	22.132	23.204			Difference between medians			Difference between medians
	23.839	30.918	27.737			Median of column A	22,41, n=22		Median of column A	22,41, n=22
	15.625	32.851	48.717			Median of column B	33,79, n=24		Median of column C	31,53, n=23
	29.486	32.556	29.583			Difference: Actual	11.37		Difference: Actual	9.113
	26.39	33.316	34.537			Difference: Hodges-Lehmann	11.75		Difference: Hodges-Lehmann	8.826
	26.55	29.693	33.711
	24.449	41.724	37.101
	27.35	35.361	43.735
	22.56	43.293	36.749
	21.974	45.461	43.866
	25.604	42.216	35.912
		39.891	46.597
		40.52
Mean	22.66	34.32	32.14
Std. Deviation	4.418	7.444	8.926

[truncated: 16 more sheets: Fig. 4s, Suppl Fig. 1d, Suppl Fig. 1e, Suppl Fig. 1f, Suppl Fig.1o, Suppl Fig.1p, Suppl Fig. 3e, Suppl Fig. 3f, Suppl Fig. 3g , Suppl Fig. 3h, Suppl Fig. 3i, Suppl Fig. 5b, Suppl Fig.5c, Suppl Fig.5i, Suppl Fig.5j, Suppl Fig.6]
